# Supplementary material for: Investigations Using Albumin Binders to Modify the Tissue Distribution Profile of Radiopharmaceuticals Exemplified with Folate Radioconjugates
Source: Cancers (Basel). 2023 Aug 25;15(17):4259. doi: 10.3390/cancers15174259 (PMC10486429; doi:10.3390/cancers15174259)
Supplement: Supplementary file 1 [file cancers-15-04259-s001.zip]

Archive with 1 entries (1 files):
- cancers-2528183-supplementary.pdf
